# Supplementary material for: Assessing Public Health Capacity for Infectious Disease Modeling: A Qualitative Study of State and Local Agencies
Source: Int J Environ Res Public Health. 2025 Aug 20;22(8):1301. doi: 10.3390/ijerph22081301 (PMC12386532; doi:10.3390/ijerph22081301)
Supplement: Supplementary file 1 [file ijerph-22-01301-s001.zip]

Archive with 2 entries (2 files):
- ijerph-3708031_Supplement1.pdf
- ijerph-3708031_Supplement2.pdf
